# Supplementary material for: Comparative Analysis of Thrombin Calibration Algorithms and Correction for Thrombin-α2macroglobulin Activity
Source: J Clin Med. 2020 Sep 24;9(10):3077. doi: 10.3390/jcm9103077 (PMC7650706; doi:10.3390/jcm9103077)
Supplement: Supplementary file 1 [file jcm-09-03077-s001.zip]

Archive with 6 entries (6 files):
- Supplemental Figure S1.docx
- Supplemental Figure S2.docx
- Supplemental Figure S3.docx
- Supplemental Figure S4.docx
- Supplemental Table S1 REVISED.docx
- Supplemental Table S2 REVISED.docx
